# Supplementary material for: Preventive Behaviors and Information Sources during COVID-19 Pandemic: A Cross-Sectional Study in Japan
Source: Int J Environ Res Public Health. 2022 Nov 4;19(21):14511. doi: 10.3390/ijerph192114511 (PMC9658992; doi:10.3390/ijerph192114511)
Supplement: Supplementary file 1 [file ijerph-19-14511-s001.zip]

Archive with 1 entries (1 files):
- ijerph-1970186-supplementary.pdf
